# Supplementary material for: Modeling Transmission Dynamics of Tuberculosis–HIV Co-Infection in South Africa
Source: Epidemiologia (Basel). 2023 Oct 10;4(4):408–19. doi: 10.3390/epidemiologia4040036 (PMC10594517; doi:10.3390/epidemiologia4040036)
Supplement: Supplementary file 1 [file epidemiologia-04-00036-s001.zip]

Archive with 4 entries (3 files):
- TB-HIV Supplementary Materials/
- TB-HIV Supplementary Materials/desktop.ini
- TB-HIV Supplementary Materials/simdata.csv
- TB-HIV Supplementary Materials/TB-HIV code.R
