# Supplementary material for: Modeling Transmission Dynamics of Tuberculosis–HIV Co-Infection in South Africa
Source: Epidemiologia (Basel). 2023 Oct 10;4(4):408–19. doi: 10.3390/epidemiologia4040036 (PMC10594517; doi:10.3390/epidemiologia4040036)
Supplement: Supplementary file 1 [file epidemiologia-04-00036-s001.zip › TB-HIV Supplementary Materials/simdata.csv]

S	It	Ih	C	Dt	Dh	Dc	Rt	Rc	time
45785033	383000	6300000	677000	0	0	0	0	0	1
45707616	383000	6600000	615000	23000	160000	131000	106000	148000	2
45875551	377000	6800000	588000	45000	290000	248000	213000	293000	3
46305504	382000	7100000	500000	66000	410000	359000	321000	433000	4
46394274	273000	7300000	398000	87000	520000	459000	425000	566000	5
46078209	237000	7500000	363000	109000	620000	549000	512000	673000	6
45558209	223000	7700000	319000	131000	714000	627000	595000	774000	7
45776635	203000	7900000	282000	153000	795000	699000	694000	837000	8
46850927	132000	8000000	313000	176000	862000	766000	788000	914000	9
